# Supplementary material for: Headspace solid-phase microextraction coupled with gas chromatography-mass spectrometry (HS-SPME-GC-MS) and odor activity value (OAV) to reveal the flavor characteristics of ripened Pu-erh tea by co-fermentation
Source: Front Nutr. 2023 Mar 27;10:1138783. doi: 10.3389/fnut.2023.1138783 (PMC10083425; doi:10.3389/fnut.2023.1138783)
Supplement: Supplementary file 2 [file Data_Sheet_1.xlsx]

## Sheet: Sheet1
Table S3 Contents of ripened Pu-erh tea volatile compounds in the fermentation process with different mix strains
No	Categories	Name	Retention time	ID	RIs	RI	CAS	OTi(μg/kg)	References	Content of volatile compounds (μg/kg)
			Retention time	ID	RIs	RI	CAS	OTi(μg/kg)	References	SGT	A7	A14	A21	A28	A35	B7	B14	B21	B28	B35	C7	C14	C21	C28	C35	D7	D14	D21	D28	D35	E7	E14	E21	E28	E35	F7	F14	F21	F28	F35
1	Alcohols	1-Heptanol	4.825	MS,RI	904.817	969	111-70-6	200	[5]	11.39±0.41	2.13±0.05	1.54±0.04	3.49±1.40	n.d.	n.d.	4.41±0.68	2.11±0.04	2.04±0.49	3.67±1.03	2.37±0.59	0.95±0.08	n.d.	3.15±1.61	3.06±1.12	2.19±0.10	4.85±0.26	6.47±0.83	9.68±0.08	5.83±0.01	6.38±0.71	5.94±0.12	2.88±1.26	4.28±0.17	2.24±1.10	3.35±2.15	3.40±0.45	1.10±0.29	3.66±0.54	2.93±1.23	8.47±1.64
2		1-Octen-3-ol	5.025	MS,RI	913.991	975	3191-86-4	1	[5]	158.89±4.80	25.77±5.66	15.88±1.80	10.55±2.28	17.99±0.27	13.39±0.30	23.81±5.32	14.74±0.46	14.62±4.01	14.05±0.48	13.81±2.29	8.23±0.30	22.06±10.12	28.83±23.35	19.01±6.02	15.12±0.91	45.26±0.23	21.94±1.75	47.27±4.40	18.65±0.38	24.36±2.12	49.45±2.20	17.76±3.57	23.80±5.41	16.99±4.24	15.69±6.98	29.85±4.29	12.28±1.00	37.47±8.17	19.36±3.67	28.61±2.90
3		(2R,5R)-2-Methyl-5-(prop-1-en-2-yl)-2-vinyltetrahydrofuran	5.44	MS,RI	933.028	993.8	54750-70-8	-	-	n.d.	12.06±1.70	2.61±0.05	n.d.	n.d.	n.d.	7.50±1.30	2.47±0.02	3.19±1.15	3.88±1.52	n.d.	4.97±1.16	4.01±1.42	2.41±0.85	n.d.	n.d.	n.d.	5.58±0.79	n.d.	0.00±0.00	n.d.	n.d.	n.d.	n.d.	n.d.	n.d.	3.54±0.71	n.d.	n.d.	n.d.	n.d.
4		Cyclohexanol, 2,3-dimethyl	5.485	MS	935.092	-	1502-24-5	-	-	n.d.	n.d.	n.d.	n.d.	5.75±0.12	n.d.	n.d.	n.d.	n.d.	n.d.	n.d.	n.d.	n.d.	n.d.	n.d.	n.d.	n.d.	n.d.	n.d.	0	n.d.	n.d.	n.d.	n.d.	n.d.	n.d.	n.d.	n.d.	n.d.	n.d.	n.d.
5		p-Mentha-1,8-dien-7-ol	6.635	MS	987.844	-	18457-55-1	-	-	n.d.	n.d.	n.d.	n.d.	n.d.	n.d.	n.d.	n.d.	n.d.	n.d.	n.d.	n.d.	n.d.	n.d.	n.d.	n.d.	n.d.	n.d.	n.d.	0	29.53±0.09	n.d.	n.d.	n.d.	n.d.	26.37±13.34	n.d.	n.d.	n.d.	n.d.	43.49±1.50
6		Benzyl alcohol	6.95	MS,RI	1001.41	1020.3	100-51-6	10000	[6]	n.d.	51.45±1.85	69.81±1.91	35.91±6.52	66.59±3.92	54.78±5.50	47.86±12.61	48.52±1.65	43.44±7.76	91.99±2.75	62.45±18.09	23.53±2.10	70.38±21.97	61.77±29.26	70.27±20.99	67.33±5.32	62.98±5.17	121.87±17.57	121.81±21.90	64.78±2.94	37.17±3.58	34.50±1.41	86.14±1.31	109.29±25.34	91.94±34.90	41.68±16.64	42.51±6.02	49.67±5.93	134.06±4.65	86.58±17.48	38.31±3.29
7		Cyclooctyl alcohol	8.115	MS	1034.32	-	696-71-9	-	-	n.d.	n.d.	n.d.	n.d.	n.d.	n.d.	n.d.	n.d.	n.d.	n.d.	n.d.	1.34±0.03	5.78±1.35	n.d.	n.d.	n.d.	n.d.	21.59±0.81	n.d.	0	n.d.	n.d.	n.d.	16.85±0.93	n.d.	n.d.	5.18±2.00	n.d.	n.d.	n.d.	n.d.
8		2-Octen-1-ol	8.25	MS,RI	1038.14	1039.7	22104-78-5	-	-	69.14±0.61	3.67±0.97	n.d.	n.d.	n.d.	n.d.	13.17±3.54	n.d.	n.d.	n.d.	n.d.	n.d.	n.d.	n.d.	n.d.	n.d.	11.05±0.44	n.d.	n.d.	0	n.d.	28.89±0.93	16.64±3.42	n.d.	n.d.	n.d.	n.d.	n.d.	17.94±4.17	n.d.	n.d.
9		2-Decyn-1-ol	8.26	MS	1038.42	-	4117-14-0	-	-	n.d.	n.d.	n.d.	n.d.	n.d.	n.d.	n.d.	n.d.	14.89±3.94	n.d.	n.d.	n.d.	n.d.	n.d.	n.d.	n.d.	n.d.	n.d.	13.80±3.10	0	n.d.	n.d.	n.d.	n.d.	n.d.	n.d.	n.d.	n.d.	n.d.	n.d.	n.d.
10		1-Octanol	8.305	MS,RI	1039.69	1038	111-87-5	100	[7]	n.d.	23.55±1.80	7.38±0.60	35.70±7.94	34.91±2.86	n.d.	18.05±5.17	12.22±0.67	n.d.	n.d.	n.d.	9.02±1.36	22.87±4.67	20.66±8.76	n.d.	n.d.	n.d.	n.d.	n.d.	0	n.d.	n.d.	n.d.	n.d.	n.d.	n.d.	n.d.	n.d.	n.d.	n.d.	n.d.
11		2-Furanmethanol, 5-ethenyltetrahydro-.alpha.,.alpha.,5-trimethyl-, cis	8.59	MS,RI	1047.74	1060	5989 - 33 - 3	-	-	44.02±1.06	169.05±5.54	163.44±7.49	155.93±20.03	223.46±5.45	204.41±3.43	114.90±33.83	172.72±10.33	161.79±32.09	269.24±24.77	198.02±57.25	64.16±5.18	230.89±67.75	232.57±106.13	348.09±143.26	235.27±19.85	126.87±3.90	398.68±60.89	606.34±114.31	320.21±3.99	254.96±8.04	100.88±4.45	371.00±17.53	605.54±188.85	548.61±204.19	352.87±172.29	202.74±28.88	241.56±15.05	835.58±67.38	668.71±164.75	226.98±21.81
12		Linalool oxide Ⅰ	9.275	MS,RI	1067.09	1069	34995-77-2	60	[2]	66.97±1.96	156.57±10.10	193.57±6.22	196.31±21.11	315.64±11.30	306.21±2.47	112.93±28.91	210.36±5.69	180.76±36.43	352.17±37.12	270.51±70.93	58.10±3.34	289.03±79.61	287.16±128.97	418.90±155.64	320.81±23.57	161.74±14.03	490.51±77.66	861.76±165.88	516.42±16.82	506.40±25.06	141.66±6.91	447.30±17.38	742.34±234.50	796.44±291.11	533.62±247.84	270.44±36.41	310.71±22.27	1069.07±138.29	1000.32±319.46	463.38±50.99
13		Linalool	9.76	MS,RI	1080.79	1080	78-70-6	6	[2]	315.35±5.82	325.88±22.52	102.98±2.91	100.42±18.47	132.88±13.86	72.99±1.45	255.87±73.38	181.37±7.55	130.49±21.76	168.51±11.88	79.76±29.63	118.94±17.59	310.31±87.57	175.15±72.23	235.11±91.29	123.82±18.81	278.07±28.08	504.35±78.33	599.16±114.80	213.36±0.88	88.23±3.64	242.43±10.82	456.52±12.69	483.59±134.12	410.96±146.05	201.76±109.07	309.91±51.08	234.58±11.01	681.92±40.09	448.39±106.56	96.23±5.94
14		Cyclohexanol, 2,6-dimethyl	10.275	MS,RI	1095.34	1110	5337 - 72 - 4	-	-	27.14±1.00	15.28±1.13	13.09±0.16	14.75±1.73	25.70±9.92	n.d.	14.02±4.05	12.56±1.23	11.29±1.64	22.30±0.20	19.32±6.46	6.52±0.82	20.21±5.29	16.50±7.19	26.77±9.32	26.98±3.09	23.30±1.33	n.d.	n.d.	0	n.d.	27.81±0.97	n.d.	n.d.	n.d.	n.d.	22.11±3.10	n.d.	n.d.	n.d.	n.d.
15		Phenylethyl Alcohol	10.475	MS,RI	1100.77	1112	1960—12—8	4	[3]	122.29±1.31	481.26±46.33	311.76±4.76	267.56±34.87	422.68±5.833	373.53±11.86	341.93±97.65	289.51±4.85	244.01±44.34	479.78±32.85	364.88±120.29	195.85±19.46	473.22±149.98	385.60±160.09	451.36±162.19	322.65±24.03	445.46±36.59	610.06±106.08	512.42±125.56	375.26±9.11	170.08±3.01	166.68±8.86	425.39±16.00	550.63±144.52	453.53±160.80	233.24±116.05	417.96±56.74	340.96±25.85	711.83±54.40	485.67±81.30	105.95±10.21
16		(3R,6S)-2,2,6-Trimethyl-6-vinyltetrahydro-2H-pyran-3-ol	13.2	MS,RI	1160.53	1183	39028 - 58 - 5	320	[1]	6.99±0.14	23.69±0.48	47.72±2.17	63.03±8.84	72.88±6.29	76.41±0.50	13.64±3.72	38.48±0.96	37.47±7.13	74.18±1.36	84.12±31.08	8.47±1.39	47.83±12.51	61.00±31.16	83.26±22.47	79.78±6.40	23.43±2.28	87.52±14.41	158.45±42.78	110.30±4.35	71.66±1.79	14.00±0.88	69.02±0.48	102.11±30.22	144.08±63.48	99.27±51.35	48.10±7.28	60.75±8.30	215.92±27.63	196.52±86.36	54.10±5.24
17		dl-Menthol	13.4	MS,RI	1164.91	1169	89-78-1	300	[15]122	44.29±3.79	n.d.	n.d.	n.d.	n.d.	n.d.	10.47±4.02	n.d.	n.d.	n.d.	n.d.	3.30±0.59	n.d.	n.d.	n.d.	n.d.	23.25±4.70	158.34±17.12	113.58±19.52	55.44±4.29	30.93±0.37	13.27±0.36	n.d.	n.d.	n.d.	n.d.	n.d.	n.d.	n.d.	n.d.	3.70±0.98
18		Linalool oxide Ⅱ	13.375	MS,RI	1164.36	1163	14049 - 11 - 7	320	[1]	24.57±2.92	91.14±6.89	129.72±1.67	188.30±23.46	238.21±7.79	225.18±3.21	37.49±9.80	136.77±2.25	140.68±28.80	244.55±50.36	290.37±75.82	24.03±0.29	182.19±48.03	243.97±106.96	306.25±90.46	293.33±27.77	51.38±5.32	207.56±40.84	435.69±111.70	301.14±4.79	172.10±3.68	32.98±2.16	192.01±2.90	337.45±96.50	432.82±162.67	278.37±141.53	138.15±21.78	174.80±11.20	686.31±142.84	525.26±184.98	83.46±7.02
19		Terpinen-4-ol	13.7	MS,RI	1171.49	1173	562-74-3	0.2	[9]	14.35±0.79	11.12±2.39	5.47±0.21	n.d.	6.52±0.27	n.d.	11.59±2.95	7.38±0.54	6.08±1.39	7.92±2.13	n.d.	4.75±0.37	12.57±3.44	7.03±4.33	10.06±3.62	n.d.	10.61±0.59	19.53±2.40	21.09±4.66	10.19±1.48	7.44±1.27	10.60±0.58	13.41±1.58	16.17±4.80	n.d.	10.62±5.14	10.86±1.76	8.28±0.41	20.60±1.84	13.18±0.32	6.41±0.35
20		.alpha.-Terpineol	14.35	MS,RI	1185.75	1187	98 - 55 - 5	350	[1]	166.69±4.06	252.22±22.50	116.71±0.23	105.01±15.76	141.31±7.10	113.81±2.04	200.80±58.47	156.11±4.74	127.25±24.72	180.33±18.14	125.93±36.40	97.35±10.38	235.68±69.55	182.81±79.02	257.45±97.34	152.31±18.30	159.86±21.30	351.15±57.75	376.04±78.65	217.50±3.38	157.81±3.58	115.96±6.14	282.92±13.08	352.36±97.30	323.02±112.57	206.99±110.38	172.83±28.99	165.27±7.75	466.94±38.62	365.17±102.19	109.04±9.15
21		Bicyclo[3.1.1]hept-2-ene-2-methanol, 6,6-dimethyl	14.5	MS,RI	1189.04	1182	515-00-4	-	-	n.d.	5.80±0.50	4.41±0.00	11.92±2.17	9.00±0.26	6.42±0.23	n.d.	n.d.	4.64±0.75	6.88±0.34	6.38±1.81	2.74±0.37	5.92±1.87	2.20±0.85	4.87±4.28	3.81±2.41	n.d.	n.d.	n.d.	0	n.d.	n.d.	n.d.	n.d.	n.d.	n.d.	n.d.	n.d.	n.d.	n.d.	n.d.
22		Isopulegol	16.085	MS,RI	1222.79	1156	89-79-2	-	-	n.d.	n.d.	n.d.	n.d.	n.d.	n.d.	n.d.	n.d.	n.d.	n.d.	n.d.	n.d.	n.d.	n.d.	n.d.	n.d.	n.d.	n.d.	n.d.	0	n.d.	n.d.	n.d.	n.d.	n.d.	n.d.	n.d.	n.d.	n.d.	n.d.	19.11±2.42
23		2,6-Octadien-1-ol, 3,7-dimethyl	16.18	MS,RI	1224.79	1226	106-25-2	300	[3]	20.17±0.75	34.17±2.51	16.79±0.87	12.58±2.94	20.08±1.59	15.34±0.62	29.94±9.53	21.81±0.68	16.80±2.50	23.84±0.91	18.20±6.64	16.55±2.46	35.88±9.80	22.84±9.67	30.25±11.14	19.43±3.53	22.24±2.66	69.41±9.43	54.50±14.12	27.92±0.50	17.63±0.82	14.96±0.68	45.68±2.19	54.15±13.34	44.75±15.72	23.45±14.22	22.36±4.65	29.09±0.14	70.51±5.51	42.16±8.59	n.d.
24		Geraniol	17.425	MS,RI	1250.95	1254	106 - 24 - 1	7.5	[3]	71.39±3.75	70.10±4.22	21.74±2.16	25.95±6.89	37.27±3.36	23.19±1.24	57.71±18.86	32.08±1.51	26.86±4.08	28.13±2.53	17.06±7.38	37.03±1.85	62.52±17.60	24.89±9.16	34.13±13.60	19.55±5.14	50.37±8.36	107.89±13.44	117.61±12.25	28.92±0.77	19.60±1.86	44.65±0.25	98.36±1.40	95.47±23.68	74.63±15.99	29.28±17.46	37.23±8.32	37.31±1.79	136.17±12.19	67.62±17.52	10.14±0.94
25		2-Methoxybenzyl alcohol	17.59	MS,RI	1254.41	1223	612-16-8	-	-	n.d.	n.d.	n.d.	n.d.	n.d.	n.d.	n.d.	n.d.	n.d.	n.d.	n.d.	n.d.	n.d.	n.d.	n.d.	n.d.	n.d.	n.d.	n.d.	16.63±0.56	12.17±1.20	n.d.	n.d.	n.d.	12.50±3.31	15.12±9.06	n.d.	6.97±0.31	n.d.	15.29±1.07	11.66±2.66
26		3,6-Nonadien-1-ol	17.805	MS,RI	1258.93	1156	56805-23-3	-	-	n.d.	n.d.	6.22±0.04	n.d.	11.62±0.57	n.d.	n.d.	n.d.	n.d.	13.55±5.38	n.d.	n.d.	n.d.	n.d.	n.d.	n.d.	n.d.	n.d.	n.d.	0	n.d.	n.d.	n.d.	n.d.	18.33±6.14	n.d.	n.d.	n.d.	n.d.	n.d.	n.d.
27		3,7,11,15-Tetramethyl-2-hexadecen-1-ol	42.9	MS	1868.47	-	102608-53-7	-	-	5.38±2.86	7.88±1.52	3.22±0.13	n.d.	n.d.	n.d.	8.23±1.21	4.89±1.34	5.03±3.66	n.d.	n.d.	3.86±0.24	9.39±4.37	7.60±3.59	7.97±2.24	4.38±0.63	6.51±0.26	12.11±2.26	4.75±0.77	0	5.97±1.21	6.22±0.45	6.73±0.07	8.21±2.13	8.85±1.72	4.59±2.57	7.97±4.28	4.08±0.43	12.26±0.32	3.83±0.92	4.48±1.64
28		Isophytol	44.135	MS,RI	1950.34	1948	505-32-8	-	-	n.d.	n.d.	n.d.	n.d.	n.d.	n.d.	n.d.	n.d.	n.d.	n.d.	n.d.	n.d.	n.d.	n.d.	n.d.	n.d.	n.d.	n.d.	n.d.	0	n.d.	n.d.	n.d.	n.d.	n.d.	n.d.	n.d.	n.d.	5.34±1.50	n.d.	n.d.
29		Phytol	46.77	MS	-	2122	150-86-7	-	-	n.d.	10.22±2.54	3.80±0.69	5.61±0.96	n.d.	n.d.	8.65±1.26	7.89±0.33	6.28±0.98	n.d.	n.d.	4.38±0.77	13.16±5.95	10.51±3.63	15.03±5.82	n.d.	6.75±0.98	12.65±0.64	11.47±1.72	9.16±0.08	n.d.	5.51±0.45	9.28±0.96	9.00±1.09	8.55±2.66	n.d.	9.27±3.17	6.36±0.67	14.15±1.60	10.36±2.94	10.03±0.22
30		1,7-Octadiene-3,6-diol, 2,6-dimethyl	18.365	MS,RI	1270.69	1270	51276-33-6	-	-	n.d.	n.d.	11.48±0.63	n.d.	6.58±1.93	n.d.	n.d.	14.64±1.40	n.d.	7.53±1.20	n.d.	n.d.	n.d.	5.07±2.16	7.38±0.42	5.77±0.50	n.d.	10.25±1.44	n.d.	9.00±0.24	n.d.	n.d.	7.95±0.17	19.83±5.85	n.d.	6.84±4.55	5.31±1.09	5.83±0.26	32.62±0.15	8.74±0.11	n.d.
31		Benzenemethanol, .alpha.-methyl	8	MS,RI	1031.07	1027.7	98-85-1	-	-	n.d.	n.d.	n.d.	n.d.	n.d.	n.d.	n.d.	n.d.	n.d.	n.d.	n.d.	n.d.	n.d.	n.d.	n.d.	n.d.	n.d.	n.d.	n.d.	16.79±0.36	23.63±1.12	n.d.	8.29±0.16	n.d.	12.20±1.92	16.09±7.36	n.d.	n.d.	14.62±0.66	14.00±1.81	26.72±1.48
32		8-hydroxymenthol	8.195	MS,RI	1036.58	-	3564-98-5	-	-	n.d.	n.d.	n.d.	n.d.	n.d.	n.d.	n.d.	n.d.	n.d.	n.d.	n.d.	n.d.	n.d.	n.d.	n.d.	n.d.	n.d.	n.d.	35.74±12.11	0	n.d.	n.d.	n.d.	n.d.	n.d.	n.d.	n.d.	n.d.	n.d.	n.d.	n.d.
33		1,5,7-Octatrien-3-ol, 3,7-dimethyl	10.05	MS,RI	1088.98	1106	29957 - 43 - 5	-	-	59.17±0.89	25.40±2.61	n.d.	n.d.	n.d.	n.d.	23.22±5.49	n.d.	n.d.	n.d.	n.d.	9.04±1.52	20.72±5.45	n.d.	n.d.	n.d.	38.24±3.72	25.08±4.17	32.46±6.34	0	n.d.	43.04±2.07	21.74±0.64	n.d.	n.d.	n.d.	42.60±7.07	12.94±0.16	n.d.	n.d.	n.d.
34		Lilac alcohol B	15.36	MS,RI	1207.56	1212	33081-37-7	-	-	n.d.	n.d.	n.d.	n.d.	n.d.	n.d.	n.d.	n.d.	n.d.	n.d.	n.d.	n.d.	n.d.	n.d.	n.d.	n.d.	n.d.	8.09±1.18	9.72±2.70	9.77±0.76	9.56±0.77	n.d.	5.29±0.11	7.10±1.93	9.73±3.64	10.52±5.81	3.26±0.54	4.64±0.24	15.70±3.35	14.03±5.22	11.96±0.95
35	Esters	Hexanoic acid, methyl ester	3.45	MS,RI	812.715	924	106-70-7	70	[13]	6.77±0.17	n.d.	n.d.	n.d.	5.91±0.66	7.82±0.72	n.d.	n.d.	n.d.	4.91±0.43	4.32±1.60	2.59±0.50	4.69±1.55	5.43±1.95	7.08±1.94	7.10±1.65	2.16±0.23	3.36±0.43	7.54±0.28	7.09±0.46	5.57±0.80	2.60±0.12	2.45±0.25	4.31±0.74	4.17±1.64	3.58±1.74	4.20±1.41	2.17±0.10	5.93±0.36	5.28±0.29	8.42±0.61
36		Methyl salicylate	14.4	MS,RI	1186.84	1187	119-36-8	40	[2]	22.36±1.11	17.33±2.67	23.14±1.05	21.44±2.37	37.58±1.79	33.20±0.25	16.75±5.09	18.21±0.22	15.62±3.51	53.33±4.65	41.39±7.34	8.85±1.62	20.83±6.01	42.69±16.51	38.46±8.02	44.91±1.01	47.64±3.53	65.92±8.45	172.42±32.15	70.90±0.64	43.07±3.68	48.19±3.16	63.90±6.54	134.12±36.12	141.65±47.22	47.39±19.25	31.33±4.35	22.80±1.24	213.85±1.53	157.70±24.26	62.65±7.69
37		Nonanoic acid, methyl ester	15.97	MS,RI	1220.38	1225	1731-84-6	-	-	n.d.	n.d.	n.d.	n.d.	4.22±0.84	6.12±0.39	n.d.	n.d.	n.d.	3.26±0.70	n.d.	n.d.	n.d.	2.84±1.31	3.13±0.86	n.d.	n.d.	n.d.	n.d.	0	n.d.	n.d.	n.d.	n.d.	n.d.	n.d.	2.78±1.21	n.d.	n.d.	n.d.	n.d.
38		n-Caproic acid vinyl ester	16.875	MS,RI	1239.39	1244	3050-69-9	-	-	14.82±3.30	n.d.	n.d.	n.d.	n.d.	n.d.	n.d.	n.d.	n.d.	n.d.	n.d.	n.d.	n.d.	n.d.	n.d.	n.d.	4.12±0.10	6.96±0.18	9.51±1.96	0	n.d.	7.48±0.26	5.60±0.66	7.03±2.27	n.d.	n.d.	n.d.	n.d.	n.d.	n.d.	n.d.
39		Acetic acid, 2-phenylethyl ester	17.525	MS,RI	1253.05	1256	103-45-7	250	[5]	n.d.	12.76±1.73	n.d.	17.04±2.31	n.d.	n.d.	n.d.	n.d.	n.d.	n.d.	n.d.	n.d.	n.d.	n.d.	n.d.	n.d.	n.d.	n.d.	n.d.	0	n.d.	n.d.	n.d.	n.d.	n.d.	n.d.	n.d.	n.d.	n.d.	n.d.	n.d.
40		Dihydroactinidiolide	31.86	MS,RI	1527.96	1525	17092-92-1	500	[15]406	25.10±0.38	33.38±8.27	40.58±0.71	44.33±2.65	46.01±7.89	69.18±14.58	29.90±7.74	34.03±10.32	28.34±1.53	42.66±7.54	52.72±12.48	14.12±0.52	54.95±34.28	46.62±18.95	60.10±19.71	58.53±17.68	24.43±3.58	29.85±5.62	76.21±13.60	55.33±2.20	56.35±2.49	23.13±0.86	22.01±3.65	35.86±6.76	40.74±9.45	44.24±26.65	23.99±4.73	18.41±1.05	60.09±1.65	55.84±1.60	71.38±12.49
41		Methyl tetradecanoate	40.12	MS,RI	1730.27	1727	124-10-7	-	-	n.d.	1.37±0.34	7.87±0.88	4.81±0.22	11.04±0.31	16.51±0.14	n.d.	3.84±0.09	n.d.	6.13±0.35	6.17±0.62	n.d.	5.78±1.75	7.04±4.55	8.31±2.99	12.58±0.96	n.d.	n.d.	5.46±0.64	8.01±1.48	8.34±0.80	n.d.	3.97±2.48	n.d.	6.46±0.19	4.71±3.05	5.00±2.25	1.20±0.37	7.35±2.02	6.96±1.37	5.85±0.66
42		Tetradecanoic acid, 12-methyl-, methyl ester	41.84	MS	1800.96	-	1295648-07-5	-	-	n.d.	n.d.	n.d.	n.d.	n.d.	10.98±1.43	n.d.	n.d.	1.50±0.33	n.d.	n.d.	n.d.	n.d.	n.d.	n.d.	n.d.	n.d.	n.d.	n.d.	0	4.08±0.64	n.d.	n.d.	n.d.	n.d.	n.d.	n.d.	n.d.	n.d.	n.d.	5.75±0.74
43		1,2-Benzenedicarboxylic acid, bis(2-methylpropyl) ester	43	MS,RI	1874.84	1872	84 - 69 - 5	-	-	27.18±12.47	16.44±1.24	13.73±0.57	13.22±5.53	16.69±3.29	15.01±2.15	11.77±4.23	13.72±2.41	7.79±3.76	13.65±11.13	15.37±9.03	5.99±0.82	9.79±3.79	21.66±15.86	14.69±1.48	12.97±3.49	10.52±3.90	16.80±0.22	16.72±2.98	17.45±7.50	16.16±4.86	12.45±1.78	12.40±1.12	17.68±6.27	19.47±4.32	17.13±10.37	16.26±4.94	8.24±1.03	15.80±1.45	26.42±1.26	20.26±6.05
44		6-Octadecenoic acid, methyl ester	43.485	MS	1906.12	-	52355-31-4	-	-	n.d.	n.d.	n.d.	n.d.	4.49±1.62	7.59±2.93	n.d.	n.d.	n.d.	n.d.	n.d.	n.d.	n.d.	n.d.	n.d.	15.23±4.94	n.d.	n.d.	n.d.	0	n.d.	n.d.	n.d.	n.d.	n.d.	10.62±5.48	n.d.	n.d.	14.26±2.03	n.d.	12.22±0.29
45		9-Hexadecenoic acid, methyl ester	43.755	MS,RI	1924.49	1932	1120-25-8	-	-	n.d.	10.97±2.63	7.08±0.44	9.93±1.10	13.45±0.58	18.71±0.05	n.d.	6.26±0.29	5.66±2.85	16.30±3.39	25.39±3.20	n.d.	22.32±9.17	24.12±9.54	31.91±7.48	46.20±14.64	n.d.	15.69±0.48	13.78±1.56	29.10±1.35	26.79±2.16	n.d.	15.11±0.29	14.42±4.75	37.29±7.64	21.04±8.44	21.05±6.24	10.27±0.30	30.77±0.51	27.15±2.74	27.52±0.75
46		Hexadecanoic acid, methyl ester	43.805	MS,RI	1927.89	1928	112 - 39 - 0	1000	[11]	56.91±15.37	116.53±37.88	101.07±2.07	164.84±15.76	279.87±12.83	375.59±7.28	74.40±12.72	143.50±11.53	96.82±13.92	259.17±55.62	285.50±39.59	41.17±2.48	200.78±82.42	263.38±111.97	320.47±91.53	346.99±41.77	52.00±5.13	127.75±1.43	266.25±15.91	309.63±18.09	334.09±23.54	30.53±5.83	128.44±21.59	169.33±41.22	309.57±56.02	230.46±89.67	157.50±35.87	87.43±6.11	307.84±36.69	313.91±19.81	335.45±36.89
47		Dibutyl phthalate	44.405	MS,RI	1968.71	1966	84 - 74 - 2	-	-	51.67±19.04	29.05±8.98	33.22±12.57	28.83±6.48	20.67±1.83	31.73±6.15	18.85±4.90	30.34±10.61	12.40±6.25	26.10±12.22	29.29±7.82	11.12±0.59	22.95±9.45	45.45±34.67	33.32±6.98	32.33±7.22	15.18±3.82	27.75±2.26	28.00±8.11	29.72±11.98	30.87±7.96	20.24±2.26	22.37±2.77	34.98±11.42	38.59±1.05	35.88±18.31	24.77±7.42	15.85±2.47	31.88±9.77	48.84±0.33	34.70±19.51
48		Hexadecanoic acid, ethyl ester	44.8	MS,RI	1995.58	1996	628-97-7	150	[5]	n.d.	n.d.	n.d.	7.27±1.25	8.17±0.24	22.13±2.22	4.93±0.38	5.50±3.68	n.d.	10.96±1.90	14.17±2.72	3.48±0.28	n.d.	8.26±2.20	n.d.	22.12±6.41	n.d.	n.d.	n.d.	19.94±3.50	32.73±8.53	n.d.	4.47±0.53	5.60±2.62	10.24±1.15	14.39±6.75	5.85±1.99	2.68±0.04	12.68±3.11	14.96±4.80	57.06±2.70
49		Isopropyl palmitate	45.365	MS	-	1999	142-91-6	-	-	n.d.	n.d.	n.d.	9.00±1.48	9.59±0.87	22.98±0.26	n.d.	n.d.	n.d.	6.11±1.19	10.91±3.13	n.d.	n.d.	10.37±3.57	n.d.	17.23±7.23	n.d.	n.d.	n.d.	13.47±1.42	18.97±3.82	n.d.	n.d.	n.d.	12.69±1.55	19.19±7.97	n.d.	n.d.	13.44±1.91	13.60±1.97	54.97±7.53
50		9,12-Octadecadienoic acid, methyl ester	46.445	MS	-	-	2462-85-3	-	-	n.d.	52.36±16.98	30.72±2.06	103.89±11.66	160.10±10.85	231.54±16.30	24.07±3.64	71.86±1.35	38.46±4.97	124.11±19.85	166.24±30.66	13.13±1.87	97.62±40.54	137.44±48.80	190.11±65.61	244.19±37.42	15.81±2.55	47.59±1.72	122.50±16.40	152.97±9.67	157.90±11.28	5.71±0.12	58.76±10.82	62.00±14.89	150.29±21.07	140.09±56.79	77.58±19.22	34.87±2.57	127.11±22.83	145.50±4.64	161.06±8.04
51		9,12,15-Octadecatrienoic acid, methyl ester	46.56	MS	-	2086	7361-80-0	-	-	n.d.	85.75±30.29	51.63±3.72	146.70±16.51	229.33±17.84	356.96±21.43	37.93±33.94	102.74±0.15	57.19±10.10	183.12±21.42	256.78±45.27	21.43±3.11	150.66±62.97	203.01±68.40	286.26±95.22	n.d.	24.24±2.72	78.21±0.67	182.64±20.16	229.05±1.88	224.70±17.50	8.94±0.06	93.69±18.84	101.84±19.99	238.68±40.45	200.74±85.43	109.62±26.83	61.62±4.50	202.35±42.60	212.96±6.32	256.05±27.61
52	Ketones	Ethanone, 1-(3-methylenecyclopentyl)	3.99	MS	849.828	-	54829-98-0	-	-	n.d.	n.d.	n.d.	n.d.	n.d.	n.d.	n.d.	n.d.	n.d.	n.d.	n.d.	n.d.	n.d.	n.d.	n.d.	n.d.	n.d.	n.d.	n.d.	0	8.51±0.10	n.d.	n.d.	n.d.	n.d.	6.47±4.04	n.d.	n.d.	n.d.	n.d.	11.91±0.51
53		2,3-Octanedione	5.23	MS,RI	923.394	986	585-25-1	-	-	n.d.	n.d.	n.d.	n.d.	n.d.	n.d.	n.d.	n.d.	n.d.	n.d.	n.d.	n.d.	n.d.	n.d.	n.d.	n.d.	n.d.	n.d.	n.d.	0	n.d.	n.d.	n.d.	n.d.	n.d.	n.d.	3.66±0.47	n.d.	n.d.	n.d.	n.d.
54		6-methyl-5-Hepten-2-one	5.36	MS,RI	929.358	987	110-93-0	68	[1]	70.45±5.62	10.26±0.52	6.23±0.02	7.08±0.04	10.38±1.10	11.49±0.67	9.30±2.35	6.40±0.73	5.93±1.07	15.08±7.29	16.47±12.52	3.70±0.66	10.11±2.60	9.03±5.22	10.78±2.96	10.68±0.00	17.70±0.13	16.06±1.86	37.20±3.38	14.03±1.21	19.40±1.56	22.68±1.00	11.11±0.95	23.54±3.40	17.72±8.82	12.78±6.23	12.48±1.75	6.44±0.11	28.74±17.05	19.19±8.36	30.27±3.73
55		Isophorone	10.85	MS,RI	1111.58	1118	78-59-1	32	[14]	17.54±0.82	n.d.	8.47±1.00	n.d.	8.69±1.56	9.08±0.03	n.d.	5.83±0.40	5.33±0.37	10.47±1.42	7.83±2.12	n.d.	n.d.	7.73±4.15	11.86±4.50	8.99±0.64	8.44±0.25	n.d.	23.42±5.00	14.74±0.66	11.67±0.68	8.99±0.21	3.75±0.49	11.20±3.36	13.07±4.52	10.92±5.32	7.29±1.08	5.52±0.00	19.95±0.79	17.83±4.04	16.83±2.26
56		Acetophenone	8.11	MS,RI	1034.18	1060	98-86-2	65	[7]	n.d.	4.00±1.87	4.12±0.71	9.27±1.27	9.67±0.83	15.17±0.47	n.d.	2.98±0.29	3.59±0.76	8.36±0.15	10.15±3.59	1.63±0.20	5.57±1.84	5.53±2.32	7.55±2.56	8.83±0.94	4.68±0.63	9.08±1.50	20.95±2.06	14.95±0.55	22.73±2.04	n.d.	6.49±0.38	8.69±2.59	9.50±2.18	14.85±6.71	6.49±0.66	5.16±0.17	14.63±2.50	15.02±1.27	30.43±3.72
57		3-(2-Hydroxy-2-methyl-propyl)-cyclohex-2-enone	8.235	MS	1037.71	-	60593-11-5	-	-	n.d.	n.d.	2.60±0.49	n.d.	n.d.	n.d.	n.d.	20.25±1.15	n.d.	n.d.	24.48±16.09	n.d.	n.d.	20.57±4.49	25.89±8.45	26.90±6.56	n.d.	n.d.	n.d.	0	32.12±2.86	n.d.	n.d.	n.d.	19.97±0.59	31.30±19.17	n.d.	n.d.	n.d.	24.03±7.24	42.00±1.19
58		3,5-Octadien-2-one	9.575	MS,RI	1075.56	1081	38284 - 27 - 4	0.5	[1]	17.39±1.07	n.d.	5.25±0.05	11.66±1.24	10.14±0.58	16.75±0.30	n.d.	n.d.	n.d.	12.02±0.20	12.01±5.02	n.d.	n.d.	6.53±4.37	10.63±3.73	10.59±1.39	7.22±0.11	11.94±1.87	27.31±5.23	21.55±0.14	30.44±2.95	8.53±0.28	8.09±1.56	11.05±3.96	14.49±4.80	21.26±11.26	6.55±1.12	6.33±0.24	19.59±0.97	26.43±5.10	42.38±3.64
59		2,6,6-Trimethyl-2-cyclohexene-1,4-dione	11.95	MS,RI	1133.11	1140	1125-21-9	-	-	n.d.	n.d.	n.d.	n.d.	n.d.	n.d.	n.d.	n.d.	n.d.	n.d.	n.d.	n.d.	n.d.	n.d.	n.d.	n.d.	n.d.	n.d.	14.18±4.18	5.15±1.60	5.12±0.22	n.d.	n.d.	5.77±1.92	5.47±2.59	n.d.	n.d.	n.d.	9.65±0.70	9.61±2.46	10.16±1.28
60		4-Acetylanisole	22.45	MS,RI	1348.04	1345	100-06-1	-	-	n.d.	n.d.	n.d.	n.d.	n.d.	n.d.	n.d.	n.d.	n.d.	n.d.	n.d.	n.d.	n.d.	n.d.	n.d.	n.d.	n.d.	n.d.	10.70±3.19	5.78±0.72	6.76±0.33	n.d.	n.d.	n.d.	n.d.	6.32±4.26	n.d.	n.d.	n.d.	9.25±3.62	8.33±0.38
61		α-Ionone	26.825	MS,RI	1428.17	1427	127-41-3	0.4	[2]	4.30±0.50	2.47±0.56	1.49±0.09	n.d.	n.d.	n.d.	n.d.	n.d.	n.d.	n.d.	n.d.	1.08±0.11	2.94±1.22	n.d.	3.59±1.12	n.d.	3.52±0.36	4.74±0.51	6.13±0.90	3.56±0.11	3.44±0.04	3.71±0.32	3.13±0.18	3.72±1.08	4.87±1.61	3.34±2.26	4.05±0.84	1.87±0.10	7.84±0.17	4.90±0.93	3.19±0.14
62		5,9-Undecadien-2-one, 6,10-dimethyl	28.175	MS,RI	1454.13	1456	689-67-8	-	-	12.17±0.00	5.07±1.37	4.70±0.24	5.02±0.95	5.91±0.24	7.50±0.44	7.15±1.03	4.56±0.18	3.42±0.76	5.41±0.22	5.26±1.59	2.68±0.66	5.41±0.22	6.30±3.03	5.26±0.31	8.20±2.55	5.16±0.95	7.26±0.90	9.84±1.30	7.14±0.88	6.71±0.08	6.29±0.02	4.16±0.58	3.77±0.99	6.71±1.55	4.88±2.34	5.22±2.17	3.31±0.07	7.47±3.50	7.49±1.51	9.02±0.38
63		β-Ionone	29.86	MS,RI	1486.54	1490	79 - 77 - 6	0.2	[2]	32.92±0.84	15.85±2.28	11.14±1.54	15.62±2.68	14.15±0.60	15.86±1.02	16.48±2.31	14.92±1.12	12.25±0.76	14.27±0.71	14.13±4.10	7.52±0.45	18.87±5.62	n.d.	21.60±5.69	17.39±4.58	19.27±1.62	19.10±3.18	39.55±10.54	21.99±0.12	20.96±0.36	20.38±0.23	15.19±1.25	16.95±4.49	18.38±5.55	15.95±9.03	16.95±3.75	9.80±0.22	33.60±2.50	31.94±13.87	24.35±1.74
64		Methanone, dicyclohexyl	31.46	MS	1519.35	-	119-60-8	-	-	17.44±1.97	13.26±2.61	12.98±0.25	12.20±2.54	11.75±0.16	14.67±0.39	12.08±2.72	12.02±0.32	10.81±1.40	12.20±11.27	11.06±2.05	5.82±0.09	17.15±5.83	14.22±6.65	18.77±7.26	14.69±2.26	9.29±1.21	16.16±2.68	23.11±7.22	13.76±0.09	10.76±0.05	10.06±0.41	12.36±1.37	14.99±3.85	13.54±3.73	12.56±7.56	9.25±2.19	8.73±0.08	26.61±3.90	18.79±5.85	11.55±0.46
65		2',4'-Dimethoxyacetophenone	33.75	MS	1568.6	-	829-20-9	-	-	n.d.	n.d.	n.d.	n.d.	n.d.	n.d.	n.d.	n.d.	n.d.	n.d.	n.d.	n.d.	n.d.	n.d.	n.d.	n.d.	n.d.	n.d.	n.d.	0	n.d.	n.d.	n.d.	n.d.	n.d.	n.d.	n.d.	n.d.	n.d.	n.d.	9.21±0.89
66	Aldehydes	2-Heptenal	4.39	MS,RI	877.32	957	57266 - 86 - 1	20	[12]	16.90±0.55	9.70±0.33	7.37±0.38	n.d.	13.01±0.46	n.d.	n.d.	n.d.	7.70±1.03	n.d.	n.d.	n.d.	n.d.	13.79±6.29	14.07±4.84	12.53±0.65	20.28±0.93	12.59±1.92	31.15±2.75	16.08±0.08	15.79±0.82	10.65±0.16	8.49±0.39	15.06±3.49	13.07±4.20	8.85±4.68	10.22±1.52	5.57±0.34	19.18±0.40	12.42±1.61	15.06±1.70
67		Benzaldehyde	4.43	MS,RI	880.069	961	100-52-7	750.9	[1]	46.80±0.32	23.58±3.65	24.59±1.25	30.39±6.35	35.46±1.22	39.17±1.13	16.29±4.94	18.46±1.63	20.05±3.99	38.87±0.53	34.40±8.69	9.74±1.71	28.39±9.05	29.37±14.51	38.51±13.34	37.69±2.10	17.61±0.39	20.70±2.97	45.52±1.00	32.81±0.32	41.49±4.02	19.50±0.48	14.26±2.61	24.16±6.03	29.08±10.60	26.24±11.09	12.67±1.36	10.14±0.34	33.25±3.02	32.12±3.74	52.31±7.64
68		2,4-Heptadienal	6.14	MS,RI	965.138	967	4313—3—5//5910-85-0	2.56	[1]	22.96±0.05	13.07±1.57	13.98±2.72	36.08±7.09	31.49±3.29	54.51±0.11	11.91±3.42	10.98±1.32	12.60±1.66	26.80±1.22	39.36±9.77	5.05±1.01	15.34±4.65	26.46±16.35	31.43±8.95	35.66±5.27	21.86±0.66	18.20±3.13	71.58±10.01	49.61±3.36	71.24±1.49	20.09±0.90	14.28±1.83	28.00±3.92	45.20±16.76	44.56±23.68	15.92±2.28	11.02±0.55	48.25±1.44	64.00±9.56	85.46±4.68
69		Benzeneacetaldehyde	7.22	MS,RI	1009.04	1041	122-78-1	4	[4]	22.88±1.01	21.68±0.32	15.23±0.32	23.54±7.12	22.59±4.95	22.63±2.15	16.46±5.24	13.58±0.46	15.81±2.32	25.48±6.17	19.77±10.91	7.82±2.49	19.64±5.27	19.29±9.68	24.36±10.00	21.85±0.62	18.29±1.32	15.85±2.14	24.38±1.65	18.71±0.77	12.76±0.79	15.28±0.02	10.70±0.73	12.43±2.89	15.28±6.10	13.21±7.66	n.d.	6.55±0.15	20.25±2.81	18.28±2.93	12.99±0.69
70		1H-Pyrrole-2-carboxaldehyde, 1-ethyl	7.445	MS,RI	1015.4	1039	2167-14-8	2	[15]312	78.76±1.98	114.36±15.10	79.69±0.24	80.34±16.15	97.71±2.87	113.67±0.34	76.49±19.88	54.75±7.50	56.37±10.64	122.36±3.85	128.05±32.63	42.35±6.36	88.96±27.42	106.37±50.03	131.36±44.94	136.36±9.36	31.52±2.16	53.88±7.97	115.02±10.67	66.78±0.26	62.56±5.18	7.78±0.46	34.91±4.23	65.29±17.91	92.06±33.95	49.59±21.64	31.45±3.70	28.02±1.41	135.84±0.22	110.45±18.29	50.93±4.76
71		2-Octenal	7.77	MS,RI	1024.58	1056	2548-87-0	3	[8]	7.55±0.19	3.30±0.52	n.d.	3.94±2.19	n.d.	8.78±1.90	n.d.	n.d.	n.d.	3.79±2.19	5.99±3.82	1.48±0.74	n.d.	5.65±4.79	4.39±0.76	4.97±1.03	8.89±0.53	n.d.	14.30±1.32	9.73±1.55	7.83±0.18	5.70±0.21	n.d.	6.96±0.28	8.46±2.78	6.79±4..29	4.80±1.17	2.20±1.61	10.35±2.88	9.99±3.64	10.26±0.95
72		Nonanal	10.05	MS,RI	1088.98	1089	124-19-6	1	[1]	n.d.	n.d.	n.d.	18.02±1.85	17.92±2.69	18.65±0.21	n.d.	n.d.	13.68±1.69	15.77±0.13	16.08±5.08	n.d.	n.d.	14.84±7.08	19.82±7.64	16.23±2.25	n.d.	n.d.	n.d.	16.69±1.69	17.95±1.43	n.d.	n.d.	n.d.	17.36±5.78	15.02±8.18	n.d.	n.d.	n.d.	23.38±6.00	n.d.
73		2,6-Nonadienal	12.425	MS,RI	1143.53	1151	557-48-2	0.1	[3]	n.d.	n.d.	n.d.	n.d.	n.d.	9.92±0.58	n.d.	n.d.	n.d.	n.d.	7.89±2.50	n.d.	n.d.	n.d.	n.d.	n.d.	n.d.	n.d.	n.d.	0	n.d.	n.d.	n.d.	n.d.	12.37±4.08	n.d.	n.d.	n.d.	n.d.	14.21±3.24	11.92±0.85
74		1,3-Cyclohexadiene-1-carboxaldehyde, 2,6,6-trimethyl	14.8	MS,RI	1195.61	1197	116 - 26 - 7	-	-	16.77±0.14	12.22±1.53	n.d.	n.d.	n.d.	n.d.	n.d.	n.d.	n.d.	n.d.	13.98±4.14	5.78±0.60	n.d.	n.d.	19.01±7.00	15.47±2.00	12.21±0.23	n.d.	n.d.	0	n.d.	10.09±0.47	n.d.	n.d.	n.d.	n.d.	12.08±2.31	n.d.	n.d.	n.d.	n.d.
75		Decanal	14.975	MS,RI	1199.45	1200	112-31-2	0.1	[1]	2.64±0.30	1.99±0.59	2.18±0.16	4.48±0.06	2.67±0.18	4.88±0.41	1.99±0.21	n.d.	1.63±0.18	1.96±0.39	2.40±0.24	n.d.	n.d.	2.16±1.01	3.14±1.14	2.49±0.58	1.75±0.18	n.d.	5.10±0.49	0	n.d.	n.d.	n.d.	n.d.	n.d.	3.81±1.81	n.d.	n.d.	7.01±0.36	5.00±2.63	2.99±0.71
76		2-Decenal	17.7	MS,RI	1256.72	1256	3913-71-1	-	-	n.d.	n.d.	n.d.	n.d.	n.d.	n.d.	n.d.	n.d.	n.d.	n.d.	n.d.	n.d.	n.d.	n.d.	n.d.	n.d.	6.38±1.18	n.d.	n.d.	0	n.d.	n.d.	n.d.	n.d.	n.d.	n.d.	n.d.	n.d.	n.d.	n.d.	n.d.
77	Phenols	Phenol	5.175	MS,RI	920.872	984	108-95-2	-	-	n.d.	n.d.	n.d.	25.28±5.07	7.93±2.17	41.55±18.90	n.d.	n.d.	n.d.	20.45±1.36	30.71±11.41	n.d.	n.d.	n.d.	n.d.	36.33±4.18	9.11±0.18	16.48±1.89	31.45±4.26	35.55±0.05	45.51±2.81	n.d.	n.d.	4.31±0.01	42.17±12.06	20.76±10.48	n.d.	n.d.	29.34±8.08	39.82±4.09	56.36±6.58
78		Phenol, 4-ethyl	13.15	MS,RI	1159.43	1161	123-07-9	-	-	n.d.	n.d.	n.d.	n.d.	n.d.	n.d.	n.d.	n.d.	n.d.	n.d.	n.d.	n.d.	n.d.	n.d.	n.d.	n.d.	n.d.	n.d.	64.24±14.67	0	n.d.	n.d.	n.d.	32.02±6.84	n.d.	n.d.	n.d.	n.d.	49.50±10.06	n.d.	n.d.
79		Phenol, 2,6-dimethoxy	16.955	MS,RI	1241.07	1357	1991—10-1	33512	-	n.d.	n.d.	n.d.	n.d.	n.d.	n.d.	n.d.	n.d.	n.d.	n.d.	14.31±2.60	n.d.	n.d.	11.86±4.96	18.66±5.65	13.89±2.48	n.d.	n.d.	n.d.	0	n.d.	n.d.	n.d.	n.d.	n.d.	n.d.	n.d.	n.d.	14.44±0.63	23.66±2.49	n.d.
80		Butylated Hydroxytoluene	31.25	MS,RI	1514.84	1517	128-37-0	36	[10]	n.d.	n.d.	n.d.	n.d.	n.d.	n.d.	n.d.	n.d.	n.d.	n.d.	n.d.	n.d.	n.d.	n.d.	n.d.	n.d.	10.10±1.66	n.d.	n.d.	0	n.d.	n.d.	n.d.	n.d.	n.d.	n.d.	10.03±3.07	n.d.	n.d.	n.d.	n.d.
81		Phenol, 3,5-bis(1,1-dimethylethyl)	31.295	MS	1515.81	-	1138-52-9	-	-	n.d.	n.d.	11.70±0.30	9.94±3.80	7.36±0.93	n.d.	10.44±0.62	7.28±1.79	9.24±1.86	n.d.	n.d.	n.d.	10.16±2.98	9.25±3.88	n.d.	n.d.	n.d.	n.d.	n.d.	0	n.d.	9.75±0.15	n.d.	n.d.	n.d.	n.d.	n.d.	n.d.	n.d.	n.d.	n.d.
82		2,4,6-Tri-tert-butylphenol	35.61	MS	1609.59	-	732-26-3	-	-	n.d.	n.d.	n.d.	n.d.	n.d.	n.d.	n.d.	n.d.	5.97±0.25	4.57±0.41	n.d.	1.60±0.01	n.d.	n.d.	n.d.	3.44±0.45	2.72±0.60	4.53±0.17	11.22±0.36	4.04±0.00	3.69±0.557	n.d.	n.d.	n.d.	n.d.	5.83±1.99	8.64±2.53	n.d.	n.d.	n.d.	n.d.
83	Methoxybenzenes	Benzene, (methoxymethyl)-	7.215	MS,RI	1008.9	984	824-91-9	-	-	n.d.	n.d.	n.d.	n.d.	n.d.	n.d.	n.d.	n.d.	n.d.	n.d.	n.d.	n.d.	n.d.	n.d.	n.d.	n.d.	n.d.	n.d.	n.d.	0	n.d.	n.d.	n.d.	n.d.	n.d.	n.d.	10.60±1.50	n.d.	n.d.	n.d.	n.d.
84		Benzene, 1,2-dimethoxy-	12.2	MS,RI	1138.6	1143	91-16-7	3.17	[2]	16.79±0.83	32.21±3.30	32.65±0.77	57.69±9.07	72.56±4.91	101.83±1.03	21.11±6.28	37.88±2.08	36.41±7.58	78.96±1.40	71.06±13.21	11.69±0.74	76.63±21.88	76.80±33.27	117.80±43.64	102.98±9.95	24.79±4.16	99.16±18.26	264.32±46.98	197.13±1.06	253.56±7.74	14.79±0.63	78.18±4.65	161.91±44.62	257.44±91.56	264.16±127.53	88.39±11.84	102.16±7.30	348.11±22.30	392.64±82.38	337.27±40.51
85		Benzene, 1-ethenyl-4-methoxy-	12.38	MS,RI	1142.54	1151.6	637-69-4	-	-	n.d.	n.d.	n.d.	n.d.	n.d.	n.d.	n.d.	n.d.	n.d.	n.d.	n.d.	n.d.	n.d.	n.d.	n.d.	n.d.	n.d.	10.75±1.82	n.d.	14.32±0.05	n.d.	n.d.	8.10±0.57	n.d.	n.d.	n.d.	6.00±1.11	7.29±0.22	n.d.	n.d.	n.d.
86		Benzene, 1,4-dimethoxy-	12.97	MS,RI	1155.48	1165	150-78-7	-	-	n.d.	n.d.	n.d.	n.d.	n.d.	n.d.	n.d.	n.d.	n.d.	n.d.	n.d.	n.d.	n.d.	n.d.	n.d.	n.d.	n.d.	n.d.	38.65±7.62	24.58±1.34	25.25±1.65	n.d.	n.d.	21.06±5.73	28.87±13.01	24.06±12.71	8.50±1.09	9.26±0.97	39.34±2.03	32.90±7.22	35.88±5.75
87		2,3-Dimethoxytoluene	16.59	MS,RI	1233.4	1230	4463-33-6	-	-	n.d.	n.d.	n.d.	n.d.	n.d.	n.d.	n.d.	n.d.	n.d.	n.d.	n.d.	n.d.	n.d.	n.d.	n.d.	n.d.	8.28±0.71	21.69±0.60	25.80±7.09	20.45±0.83	19.20±1.65	n.d.	14.61±3.39	20.04±5.05	24.31±8.53	22.37±12.28	14.06±2.59	12.95±0.85	35.52±1.84	31.30±6.28	25.37±2.95
88		1,2,3-Trimethoxybenzene	20.56	MS,RI	1314.29	1317	634 - 36 - 6	0.75	[1]	21.78±2.44	68.48±8.82	43.06±0.17	110.54±9.42	115.47±1.34	239.17±0.80	48.33±13.06	51.99±0.65	69.64±13.30	146.05±16.80	241.75±61.92	18.91±1.54	118.65±31.71	214.38±90.48	359.85±127.02	315.51±38.31	17.73±2.06	53.65±8.79	179.10±50.20	244.73±3.05	309.33±2.89	11.19±0.10	37.36±1.60	102.43±25.74	257.04±87.04	330.41±175.54	67.14±9.98	84.31±3.38	533.81±70.53	768.87±167.43	610.51±58.52
89		Benzene, 4-ethyl-1,2-dimethoxy-	20.875	MS	1319.91	-	5888-51-7	-	-	n.d.	n.d.	n.d.	n.d.	n.d.	n.d.	n.d.	n.d.	n.d.	n.d.	n.d.	n.d.	n.d.	n.d.	n.d.	n.d.	n.d.	n.d.	n.d.	19.07±2.26	16.70±1.00	n.d.	n.d.	n.d.	n.d.	20.78±11.40	n.d.	11.10±0.72	n.d.	32.10±7.24	24.94±2.87
90		3,4-Dimethoxystyrene	23.47	MS,RI	1366.25	1367.6	6380-23-0	-	-	n.d.	n.d.	n.d.	n.d.	n.d.	n.d.	n.d.	6.22±0.14	n.d.	n.d.	n.d.	n.d.	n.d.	n.d.	n.d.	n.d.	3.77±0.54	8.79±1.18	n.d.	0	n.d.	n.d.	6.26±0.93	n.d.	n.d.	8.40±5.47	9.33±1.58	8.71±0.26	n.d.	n.d.	10.28±0.23
91		1,2,4-Trimethoxybenzene	23.7	MS,RI	1370.36	1374	135 - 77 - 3	3.06	[2]	8.41±0.17	63.16±9.39	60.80±0.48	90.81±8.08	146.75±3.08	207.61±0.98	29.62±8.19	41.26±0.07	83.82±13.37	146.44±21.89	210.94±55.26	18.08±1.35	58.15±17.73	146.31±60.79	214.68±75.82	194.52±25.69	7.06±1.00	32.41±5.46	172.28±60.66	214.34±5.40	231.21±9.87	3.92±0.12	14.79±1.25	72.52±19.14	186.37±60.32	218.18±124.67	26.40±4.81	39.82±0.77	219.93±21.51	352.31±62.35	338.42±28.25
92		Benzene, 1,2,3-trimethoxy-5-methyl-	25.665	MS,RI	1405.87	1408	6443-69-2	-	-	n.d.	n.d.	n.d.	n.d.	n.d.	12.92±0.69	9.97±3.17	n.d.	n.d.	n.d.	n.d.	3.46±0.35	n.d.	7.34±2.82	8.64±2.94	6.60±0.62	n.d.	11.62±1.62	17.06±4.41	12.06±0.24	11.24±0.30	n.d.	8.05±0.33	10.71±2.85	14.91±4.69	12.19±7.00	6.33±1.27	7.31±0.24	22.32±2.67	20.73±5.31	14.21±0.48
93		1,2,3,4-Tetramethoxybenzene	27.805	MS	1447.02	-	21450-56-6	-	-	n.d.	n.d.	n.d.	n.d.	n.d.	11.07±0.22	n.d.	n.d.	n.d.	n.d.	n.d.	n.d.	n.d.	n.d.	n.d.	14.82±5.63	n.d.	n.d.	n.d.	14.62±0.45	18.34±0.86	n.d.	n.d.	n.d.	10.92±3.00	17.97±10.38	n.d.	n.d.	15.76±0.74	24.13±3.73	59.81±4.29
94		Benzene, 1,2-dimethoxy-4-propenyl-	30.3	MS,RI	1495	1492	6380-24-1	-	-	n.d.	n.d.	8.59±1.52	n.d.	8.60±0.25	n.d.	5.94±0.87	6.36±0.36	4.79±0.57	7.31±1.66	7.91±1.40	2.34±0.20	7.59±1.06	8.30±5.61	10.58±3.36	10.02±2.71	n.d.	8.39±1.37	14.39±0.01	11.08±0.25	8.59±0.14	n.d.	5.20±0.93	7.58±1.65	10.82±2.80	9.36±5.54	3.90±0.93	5.74±0.05	16.72±0.16	19.32±8.03	9.50±0.75
95		Elemicin	33.38	MS,RI	1560.65	1558	487-11-6	-	-	n.d.	n.d.	n.d.	n.d.	n.d.	41.00±1.34	n.d.	n.d.	n.d.	n.d.	n.d.	n.d.	n.d.	n.d.	n.d.	n.d.	n.d.	n.d.	n.d.	0	n.d.	n.d.	n.d.	n.d.	n.d.	n.d.	n.d.	n.d.	n.d.	n.d.	n.d.
96		Asarone	38.6	MS,RI	1681.29	1678	2883-98-9	-	-	n.d.	5.26±0.86	n.d.	n.d.	n.d.	n.d.	13.22±2.93	n.d.	n.d.	n.d.	n.d.	2.07±0.21	n.d.	n.d.	n.d.	n.d.	n.d.	n.d.	n.d.	0	n.d.	n.d.	n.d.	n.d.	n.d.	n.d.	n.d.	n.d.	24.39±2.82	n.d.	n.d.
97	Alkenes	β-Myrcene	5.55	MS,RI	938.073	955	123-35-3	13	[4]	38.83±1.40	16.13±5.25	21.07±3.30	10.84±2.84	8.46±1.04	8.25±2.29	36.16±2.89	10.49±0.61	8.60±3.08	9.39±0.00	9.06±1.94	7.93±0.70	17.23±6.95	11.59±6.28	13.08±4.32	10.48±0.41	12.00±1.99	20.71±6.58	24.73±4.64	9.97±2.16	6.72±0.13	25.61±4.25	14.58±3.09	16.58±5.53	13.53±4.38	9.39±6.85	15.33±0.56	8.06±0.33	31.84±6.32	13.40±3.97	5.75±0.61
98		Limonene	6.76	MS,RI	993.578	995	138-86-3	10	[1]	103.84±1.05	38.70±5.70	31.81±3.24	28.15±4.20	24.47±3.48	n.d.	46.27±1.47	39.93±1.85	28.08±4.48	29.40±0.72	31.45±8.50	21.68±3.10	57.32±17.35	40.78±21.36	51.47±14.56	46.42±3.43	31.78±1.54	43.48±5.73	56.39±8.40	32.35±2.17	n.d.	42.98±1.56	32.77±2.06	44.13±12.33	39.39±14.24	n.d.	35.48±6.63	24.23±0.32	62.73±3.45	48.87±14.38	n.d.
99		3-Carene	7.355	MS,RI	1012.85	1011	13466-78-9	44	[10]	n.d.	n.d.	n.d.	n.d.	n.d.	n.d.	n.d.	n.d.	n.d.	n.d.	n.d.	n.d.	n.d.	n.d.	n.d.	n.d.	n.d.	n.d.	n.d.	0	n.d.	5.71±0.75	n.d.	n.d.	n.d.	n.d.	n.d.	n.d.	n.d.	n.d.	n.d.
100		7-Oxabicyclo[4.1.0]heptane, 3-oxiranyl	8.265	MS	1038.56	-	106-87-6	-	-	n.d.	n.d.	n.d.	n.d.	n.d.	n.d.	n.d.	n.d.	n.d.	n.d.	n.d.	n.d.	n.d.	n.d.	n.d.	n.d.	n.d.	n.d.	n.d.	0	n.d.	39.99±1.15	n.d.	14.46±3.76	n.d.	n.d.	n.d.	n.d.	n.d.	n.d.	n.d.
101		Neophytadiene	42.56	MS,RI	1846.82	1849	504 - 96 - 1	-	-	12.21±1.23	17.04±4.95	11.61±0.00	4.69±0.65	7.50±2.67	10.77±0.08	21.17±7.74	11.74±1.14	10.07±3.73	8.35±1.70	6.54±0.20	7.89±0.21	21.30±8.54	13.36±5.52	16.94±6.76	8.78±2.34	13.14±1.87	22.15±2.28	14.40±2.84	11.28±2.27	8.65±11.08	12.77±1.04	13.87±1.25	14.77±2.64	11.82±0.32	6.68±3.45	14.46±4.69	9.45±1.29	24.31±1.62	11.02±2.09	12.44±1.70
102		2-Hexene, 3,5,5-trimethyl	4.9	MS,RI	908.257	968	26456-76-8	-	-	72.12±2.25	12.93±1.41	6.05±0.35	4.56±1.40	6.95±0.92	6.87±0.15	12.83±3.82	7.06±1.00	5.37±1.34	7.33±0.53	6.15±1.20	4.17±0.85	10.85±2.74	8.24±4.59	9.85±3.21	7.17±0.13	24.52±0.20	14.73±1.35	20.39±0.64	10.65±0.93	14.80±1.94	31.66±0.84	11.02±1.72	12.42±2.58	10.45±3.49	9.42±3.95	13.86±1.70	7.72±0.02	16.34±0.87	11.94±3.49	18.58±1.92
103		trans-.beta.-Ocimene	7.045	MS,RI	1004.1	1041	3779-61-1	34	[1]	n.d.	n.d.	n.d.	n.d.	n.d.	n.d.	8.23±0.72	n.d.	n.d.	n.d.	n.d.	2.48±0.49	n.d.	n.d.	n.d.	n.d.	7.41±0.36	9.52±1.42	8.23±1.42	0	n.d.	7.56±0.61	n.d.	n.d.	n.d.	n.d.	7.33±0.67	n.d.	n.d.	n.d.	n.d.
104		2,6-Dimethyl-1,3,5,7-octatetraene	11.245	MS,RI	1117.65	1130	460-01-5	-	-	n.d.	n.d.	n.d.	n.d.	n.d.	n.d.	n.d.	n.d.	n.d.	n.d.	n.d.	n.d.	n.d.	n.d.	n.d.	n.d.	n.d.	n.d.	n.d.	0	n.d.	4.33±0.92	n.d.	n.d.	n.d.	n.d.	n.d.	n.d.	n.d.	n.d.	n.d.
105		Nonane, 2,8-dimethyl-4-methylene	28.875	MS	1467.6	-	7323-15-1	-	-	n.d.	n.d.	n.d.	n.d.	n.d.	n.d.	n.d.	7.93±0.45	n.d.	n.d.	n.d.	n.d.	n.d.	n.d.	n.d.	n.d.	n.d.	n.d.	n.d.	0	n.d.	n.d.	n.d.	n.d.	n.d.	n.d.	n.d.	n.d.	n.d.	n.d.	n.d.
106	Nitrogenous compounds	Ethanone, 1-(1H-pyrrol-2-yl)	8.06	MS,RI	1032.77	1047	1072-83-9	-	-	n.d.	6.75±4.75	6.74±0.73	n.d.	n.d.	n.d.	n.d.	n.d.	n.d.	n.d.	n.d.	3.10±0.50	11.90±6.39	n.d.	n.d.	n.d.	n.d.	6.63±0.46	n.d.	0	n.d.	n.d.	8.24±5.44	n.d.	n.d.	n.d.	n.d.	n.d.	n.d.	n.d.	n.d.
107		2,5-Pyrrolidinedione, 1-ethyl	11.48	MS	1122.81	-	2314-78-5	-	-	n.d.	4.49±0.05	11.62±0.99	22.23±2.41	18.23±1.53	17.11±0.87	n.d.	8.07±0.67	9.17±0.61	23.53±1.27	24.72±10.30	n.d.	9.75±2.54	17.41±7.58	24.03±5.94	18.17±1.91	n.d.	12.23±1.87	42.42±18.89	25.84±0.01	12.54±0.70	n.d.	8.30±1.03	14.77±1.48	19.77±6.06	12.57±7.13	5.67±0.67	7.30±0.61	20.69±6.72	26.58±3.56	7.33±1.74
108		Caffeine	42.625	MS,RI	1850.96	1850	1958—8—2	-	-	143.52±8.93	104.20±39.87	85.54±11.52	92.62±4.60	101.21±18.52	151.86±20.14	87.31±18.95	76.09±7.35	72.17±2.90	103.79±26.51	122.91±29.64	41.73±6.64	129.24±64.27	127.52±49.39	174.56±65.17	161.67±34.06	51.84±2.11	106.77±3.62	174.33±74.98	143.28±15.23	165.92±1.61	61.38±5.04	81.59±23.51	100.98±9.94	125.99±29.55	140.37±72.91	86.65±22.08	64.14±4.66	142.84±22.53	142.79±8.26	226.05±74.77
109	Acids	Hexanoic acid	5.26	MS,RI	924.771	970	142-62-1	420	[5]	n.d.	n.d.	4.81±0.24	4.96±0.65	6.33±0.63	8.01±0.72	n.d.	n.d.	6.30±1.03	n.d.	n.d.	n.d.	n.d.	n.d.	7.49±0.66	n.d.	8.89±1.64	n.d.	17.27±3.09	0	n.d.	13.61±1.46	5.66±2.63	0.39±0.21	n.d.	n.d.	n.d.	n.d.	n.d.	n.d.	n.d.
110		Heptanoic acid	8.73	MS,RI	1051.69	1062	111-14-8	640	[6]	n.d.	n.d.	n.d.	4.71±0.91	n.d.	6.26±0.53	n.d.	n.d.	2.59±0.73	n.d.	n.d.	n.d.	n.d.	n.d.	n.d.	n.d.	n.d.	n.d.	16.69±2.27	0	n.d.	n.d.	n.d.	n.d.	n.d.	n.d.	n.d.	n.d.	n.d.	n.d.	n.d.
111		Nonanoic acid	18.15	MS,RI	1266.18	1264	112-05-0	1.5	[15]147	26.01±4.60	20.84±7.35	17.49±0.61	32.24±5.10	16.11±1.55	27.54±9.07	12.35±1.86	8.93±0.57	20.80±2.70	16.12±0.80	21.54±2.50	12.34±1.05	18.28±5.29	15.66±7.95	18.99±2.54	15.79±1.07	9.00±0.65	n.d.	34.20±9.39	0	n.d.	19.20±1.24	9.80±0.16	18.75±4.42	16.98±5.62	n.d.	n.d.	n.d.	37.08±5.25	24.94±4.18	n.d.
112		n-Hexadecanoic acid	44.31	MS,RI	1962.24	1964	1957—10—3	-	-	n.d.	11.60±5.68	24.06±4.02	23.92±4.95	13.98±10.04	18.54±1.78	8.64±3.07	6.75±1.75	11.81±0.04	13.62±0.35	16.71±4.05	4.53±1.57	14.52±6.31	19.04±2.96	36.92±13.79	35.75±12.03	n.d.	10.64±2.65	15.99±5.54	17.74±2.47	13.33±3.16	n.d.	4.78±1.97	11.34±2.79	15.99±1.09	11.88±7.26	n.d.	1.59±0.51	22.48±0.20	22.91±3.66	6.23±5.03
113	Others	Car-3-en-5-one	15.595	MS	1212.5	-	81800-50-2	-	-	n.d.	n.d.	n.d.	n.d.	n.d.	n.d.	n.d.	n.d.	n.d.	n.d.	n.d.	n.d.	n.d.	n.d.	n.d.	n.d.	n.d.	n.d.	n.d.	0	8.80±0.01	n.d.	n.d.	n.d.	n.d.	n.d.	n.d.	n.d.	n.d.	n.d.	11.86±0.99
114		1-Cyclohexene-1-carboxaldehyde, 2,6,6-trimethyl	15.705	MS,RI	1214.81	1214	432-25-7	-	-	n.d.	10.02±1.22	n.d.	n.d.	n.d.	n.d.	9.54±2.33	n.d.	n.d.	n.d.	n.d.	4.36±0.64	11.78±3.00	n.d.	n.d.	n.d.	14.41±0.51	15.64±1.59	19.01±5.41	0	n.d.	15.04±0.91	n.d.	n.d.	n.d.	n.d.	11.38±2.15	n.d.	n.d.	n.d.	n.d.
115		2-Cyclopenten-1-one, 3-methyl-2-(2-pentenyl)	25.205	MS,RI	1397.23	1396	488-10-8	-	-	n.d.	n.d.	n.d.	n.d.	n.d.	n.d.	n.d.	n.d.	n.d.	n.d.	n.d.	n.d.	n.d.	n.d.	n.d.	n.d.	n.d.	9.66±1.45	11.94±2.75	0	n.d.	n.d.	7.42±0.19	8.44±2.81	7.65±1.85	n.d.	n.d.	n.d.	15.89±1.08	n.d.	n.d.
116		3-Hepten-2-one, 5-methyl	7.005	MS	1002.97	-	5090-16-4	-	-	n.d.	n.d.	n.d.	n.d.	n.d.	n.d.	n.d.	n.d.	n.d.	n.d.	n.d.	n.d.	n.d.	n.d.	n.d.	n.d.	n.d.	n.d.	n.d.	0	n.d.	n.d.	n.d.	n.d.	n.d.	n.d.	n.d.	n.d.	n.d.	n.d.	5.19±1.53
117		2-Nonyne	8.32	MS	1040.11	-	19447-29-1	-	-	72.15±0.36	n.d.	n.d.	n.d.	n.d.	n.d.	n.d.	n.d.	n.d.	15.82±13.72	n.d.	n.d.	n.d.	n.d.	24.76±7.75	23.45±3.34	27.61±1.29	10.59±2.60	23.15±1.12	0	54.55±3.54	n.d.	n.d.	n.d.	n.d.	26.44±10.91	18.64±4.23	n.d.	n.d.	n.d.	n.d.
118		3-Hexadecyne	5.415	MS	931.881	-	61886-62-2	-	-	n.d.	n.d.	n.d.	n.d.	n.d.	n.d.	n.d.	n.d.	n.d.	n.d.	n.d.	n.d.	n.d.	n.d.	n.d.	n.d.	2.85±0.18	4.88±0.07	4.50±0.93	0	n.d.	n.d.	3.35±0.14	3.38±0.90	5.60±2.14	n.d.	3.17±1.03	1.36±0.18	3.18±0.41	2.35±0.61	n.d.
119		3-Nonen-5-yne, 4-ethyl	14.665	MS	1192.65	-	74685-67-9	-	-	n.d.	n.d.	n.d.	n.d.	n.d.	n.d.	n.d.	n.d.	n.d.	n.d.	n.d.	n.d.	n.d.	n.d.	n.d.	n.d.	n.d.	n.d.	n.d.	0	19.41±1.14	n.d.	15.17±0.62	n.d.	22.15±7.42	n.d.	n.d.	n.d.	n.d.	28.34±7.00	n.d.
120		Cyclohexanone, 2,2,6-trimethyl	6.91	MS,RI	1000.28	1022.9	2408-37-9	-	-	35.56±0.59	n.d.	n.d.	n.d.	n.d.	n.d.	n.d.	n.d.	n.d.	n.d.	n.d.	n.d.	n.d.	n.d.	n.d.	n.d.	n.d.	n.d.	n.d.	0	n.d.	n.d.	n.d.	n.d.	n.d.	n.d.	n.d.	n.d.	n.d.	n.d.	n.d.
121		Coumaran	15.65	MS,RI	1213.66	1219	496-16-2	-	-	n.d.	n.d.	n.d.	n.d.	n.d.	n.d.	n.d.	n.d.	n.d.	n.d.	n.d.	n.d.	n.d.	n.d.	n.d.	n.d.	n.d.	n.d.	n.d.	0	n.d.	n.d.	n.d.	n.d.	n.d.	n.d.	8.31±1.68	n.d.	n.d.	n.d.	n.d.
122		Camphor	11.97	MS,RI	1133.55	1136	21368-68-3	-	-	n.d.	n.d.	n.d.	n.d.	n.d.	n.d.	3.62±1.31	n.d.	n.d.	n.d.	n.d.	n.d.	n.d.	n.d.	n.d.	n.d.	n.d.	n.d.	n.d.	0	n.d.	n.d.	n.d.	n.d.	n.d.	n.d.	n.d.	n.d.	n.d.	n.d.	n.d.
123		Hexanoic acid, anhydride	17.75	MS	1257.77	-	2051-49-2	-	-	12.06±0.98	n.d.	n.d.	n.d.	n.d.	n.d.	n.d.	n.d.	n.d.	n.d.	n.d.	n.d.	n.d.	n.d.	n.d.	n.d.	n.d.	n.d.	n.d.	0	n.d.	n.d.	n.d.	n.d.	n.d.	n.d.	n.d.	n.d.	n.d.	n.d.	n.d.
124		1,6-Octadiene, 2,6-dimethyl	5.445	MS	933.257	-	2792-39-4	-	-	n.d.	n.d.	n.d.	n.d.	n.d.	n.d.	n.d.	n.d.	n.d.	n.d.	n.d.	n.d.	n.d.	n.d.	3.50±1.68	n.d.	n.d.	n.d.	n.d.	0	n.d.	n.d.	n.d.	n.d.	n.d.	n.d.	n.d.	n.d.	n.d.	n.d.	n.d.
125		2(3H)-Furanone, 5-ethenyldihydro-5-methyl	7.125	MS,RI	1006.36	1041	1073-11-6	-	-	n.d.	n.d.	n.d.	3.31±2.04	n.d.	n.d.	n.d.	n.d.	2.37±1.10	n.d.	n.d.	n.d.	n.d.	n.d.	2.52±1.13	n.d.	n.d.	n.d.	30.64±3.18	7.37±0.97	n.d.	n.d.	n.d.	12.08±2.76	16.33±5.26	n.d.	n.d.	n.d.	21.51±1.06	23.30±0.65	n.d.
126		2,6,10-Trimethylundeca-1,3-diene	9.94	MS	1085.88	-	60782-60-7	-	-	n.d.	n.d.	n.d.	n.d.	n.d.	n.d.	n.d.	n.d.	n.d.	n.d.	n.d.	n.d.	n.d.	n.d.	n.d.	n.d.	n.d.	n.d.	n.d.	0	n.d.	n.d.	n.d.	n.d.	n.d.	n.d.	n.d.	n.d.	n.d.	n.d.	22.40±1.56
127		2H-Pyran-3(4H)-one, 6-ethenyldihydro-2,2,6-trimethyl	10.25	MS,RI	1094.63	1107	41720-62-1	-	-	n.d.	n.d.	n.d.	n.d.	n.d.	53.37±1.24	n.d.	n.d.	n.d.	n.d.	n.d.	n.d.	n.d.	n.d.	n.d.	n.d.	n.d.	50.96±7.04	102.64±17.13	48.60±0.97	86.99±5.19	n.d.	39.63±2.19	38.70±11.09	65.85±23.66	73.30±33.85	n.d.	21.49±1.57	90.71±3.82	138.07±33.61	95.56±11.08
128		2-Isopropylidene-5-methylhex-4-enal	12.46	MS	1144.3	-	3304-28-7	-	-	n.d.	n.d.	n.d.	n.d.	n.d.	n.d.	n.d.	n.d.	n.d.	n.d.	n.d.	n.d.	n.d.	n.d.	n.d.	n.d.	n.d.	n.d.	n.d.	0	n.d.	n.d.	n.d.	n.d.	n.d.	n.d.	n.d.	n.d.	n.d.	n.d.	12.70±3.31
129		Phenyl vinyl ether	15.565	MS	1211.87	-	766 - 94 - 9	-	-	9.04±0.61	8.44±1.52	n.d.	n.d.	n.d.	n.d.	n.d.	n.d.	n.d.	n.d.	n.d.	n.d.	n.d.	n.d.	n.d.	n.d.	n.d.	n.d.	n.d.	0	n.d.	4.08±0.44	n.d.	n.d.	n.d.	n.d.	n.d.	n.d.	n.d.	n.d.	n.d.
130		3-Isopropylidene-5-methyl-hex-4-en-2-one	15.745	MS	1215.65	-	7011-46-3	-	-	n.d.	n.d.	n.d.	n.d.	n.d.	n.d.	n.d.	n.d.	n.d.	n.d.	n.d.	n.d.	n.d.	n.d.	n.d.	n.d.	n.d.	n.d.	n.d.	0	n.d.	n.d.	11.81±0.30	11.38±2.81	n.d.	n.d.	n.d.	7.21±0.23	n.d.	n.d.	n.d.
131		Bicyclo[4.1.0]heptane,-3-cyclopropyl,-7-hydroxymethyl, (cis)	17.705	MS	1256.83	-	18968-23-5	-	-	n.d.	n.d.	n.d.	n.d.	n.d.	n.d.	n.d.	n.d.	n.d.	n.d.	n.d.	n.d.	n.d.	n.d.	n.d.	n.d.	n.d.	20.37±3.13	n.d.	0	n.d.	n.d.	12.48±0.02	n.d.	n.d.	n.d.	n.d.	n.d.	n.d.	n.d.	n.d.
132		2-Isopropenyl-5-methylhex-4-enal	18.1	MS	1265.13	-	3304-28-7	-	-	n.d.	n.d.	n.d.	n.d.	n.d.	n.d.	n.d.	n.d.	n.d.	n.d.	n.d.	n.d.	n.d.	n.d.	n.d.	n.d.	n.d.	n.d.	n.d.	0	n.d.	n.d.	n.d.	n.d.	n.d.	n.d.	n.d.	n.d.	n.d.	n.d.	10.84±5.52
133		1,8(2H,5H)-Naphthalenedione, hexahydro-8a-methyl-, cis	31.73	MS	1525.16	-	83406-41-1	-	-	n.d.	n.d.	n.d.	n.d.	n.d.	n.d.	n.d.	n.d.	n.d.	n.d.	n.d.	n.d.	n.d.	n.d.	n.d.	n.d.	17.00±1.59	n.d.	n.d.	0	n.d.	19.96±1.59	n.d.	n.d.	n.d.	n.d.	n.d.	n.d.	n.d.	n.d.	n.d.
134		Methyl 10-trans,12-cis-octadecadienoate	40.145	MS	1731.29	-	1002-79-5	-	-	n.d.	n.d.	n.d.	n.d.	n.d.	20.40±4.04	n.d.	n.d.	n.d.	n.d.	n.d.	n.d.	n.d.	n.d.	n.d.	n.d.	n.d.	n.d.	n.d.	0	n.d.	n.d.	n.d.	n.d.	n.d.	n.d.	n.d.	n.d.	n.d.	n.d.	n.d.
135		Pentadecanoic acid, methyl ester	42.365	MS,RI	1834.39	1826	7132-64-1	-	-	n.d.	n.d.	n.d.	2.86±0.54	6.10±2.14	15.38±1.22	n.d.	n.d.	n.d.	5.87±0.74	7.39±2.04	n.d.	7.09±3.60	6.59±3.90	9.62±4.94	6.83±0.68	n.d.	n.d.	n.d.	8.01±1.21	11.16±1.44	n.d.	n.d.	n.d.	6.66±0.33	6.63±3.79	4.21±1.95	n.d.	n.d.	7.05±1.54	8.19±0.69
References:
[1]WANG Juan,ZHANG Xiaoyu,XIAO Qiaomei,CHU Zhenzhou,LU Caiyou. Analysis of volatile substances of different grades of Pu‘erh ripe tea [J/OL]. Food Industry Science and Technology:1-15[2022-06-27].DOI:10.13386/j.issn1002-0306.2022010069.
[2]Deng Xiujuan,Huang Ganghua,Tu Qing,Zhou Hongjie,Li Yali,Shi Hongyuan,Wu Xianxue,Ren Hongtao,Huang Kunlun,He Xiaoyun,Xu Wentao. Evolution analysis of flavor-active compounds during artificial fermentation of Pu-erh tea[J]. Food Chemistry,2021,357.
[3]MA Jingyi,YAO Hengbin,ZHAO Renliang. Analysis of key aromaMA Jingyi,YAO Hengbin,ZHAO Renliang. Identification of key aroma compounds in spring Xinyang black tea based on HS-SPME/GC-MS and OAV[J]. Food Research and Development,2022,43(14):189-198.
[4]YUAN Hua-Wei,ZHANG Min-Qin,LIU Yu-Jie,DAI Qiu-Lian,ZHANG Li-Qiang,YIN Li-Guo,WEI Qin,CHEN Jing,LI Li,CHEN Xing-Ming,SHEN Cai-Hong,WANG Song-Tao. Analysis and comparison of aroma components of tea extracts on different treatment methods[J/OL]. Food and Fermentation Industry:1-9[2022-08-02].DOI:10.13995/j.cnki.11-1802/ts.032247.
[5]Yang Yijin,Ai Lianzhong,Mu Zhiyong,Liu Haodong,Yan Xin,Ni Li,Zhang Hui,Xia Yongjun. Flavor compounds with high odor activity values (OAV > 1) dominate the aroma of aged Chinese rice wine (Huangjiu) by molecular association[J]. Food Chemistry,2022,383.
[6]Suyoung Kang,Han Yan,Yin Zhu,Xu Liu,Hai-Peng Lv,Yue Zhang,Wei-Dong Dai,Li Guo,Jun-Feng Tan,Qun-Hua Peng,Zhi Lin. Identification and quantification of key odorants in the world’s four most famous black teas[J]. Food Research International,2019,121.
[7]Meng-Qi Wang,Wan-Jun Ma,Jiang Shi,Yin Zhu,Zhi Lin,Hai-Peng Lv. Characterization of the key aroma compounds in Longjing tea using stir bar sorptive extraction (SBSE) combined with gas chromatography-mass spectrometry (GC–MS), gas chromatography-olfactometry (GC-O), odor activity value (OAV), and aroma recombination[J]. Food Research International,2020,130(C).
[8]Yin Zhu,Hai-Peng Lv,Chen-Yang Shao,Suyoung Kang,Yue Zhang,Li Guo,Wei-Dong Dai,Jun-Feng Tan,Qun-Hua Peng,Zhi Lin. Identification of key odorants responsible for chestnut-like aroma quality of green teas[J]. Food Research International,2018,108.
[9]SHAO Shuxian, WANG Shuyan, WANG Li, ZHAO Feng, CHEN Xiaomin, WU Xiuxiu, YE Naixing. Analysis of aroma components of different cultivars of white peony tea based on ATD-GC-MS technique[J]. Food Industry Science and Technology,2022,43(01):261-268.DOI:10.13386/j.issn1002-0306.2021030180.
[10]ZHANG Yun,LI Hui-Hui,ZHOU Sheng-Hong. Analysis of fragrance characteristics in three congou black teas of highly fragrant species using odor active values[J]. Food Research and Development,2020,41(21):184-191.
[11]JIN Youlan, HUANG Tian, JIANG Ronggang, HUANG Fangfang, LIU Zhonghua, HUANG Jian-an, LI Qin. Characteristic volatile components of different types of fermented brick tea[J]. Food and Fermentation Industry,,2021,47(03):188-196.DOI:10.13995/j.cnki.11-1802/ts.025075.
[12]ZHANG Ming-Ming, YIN Hong-Xu, DENG Yu-Liang, YAO Yue-Feng, JIANG You-Wen, SLIDE Jin-Jie, YUAN Hai-Bo, YANG Yan-Qin. Analysis of key odorants responsible for different Chestnut-like aromas of green tea based on headspace solid-phase microextraction combined with comprehensive two-dimensional gas chromatography time-of-flight mass spectrometry and odor activity value[J]. Food Science,2020,41(02…
[13]Shu Chang, She Yuanbin, Xiao Zuobing, Xu Lu, Niu Yunwei, Zhu Jiancai. Investigations on the aroma active compounds in fresh and aged Longjing tea by SPME/GC-MS/GC-O/OAV[J]. Food Industry,2016,37(09):279-285.
[14]Tong Wenzhe. Study on the characteristic aroma compounds of Pu-erh tea [D]. Tianjin University of Science and Technology, 2020.DOI:10.27359/d.cnki.gtqgu.2020.000376.
[15]Compilations of flavour threshold values in water and other media(Second enlarged and revised edition)
